# Supplementary material for: Synthesis of Functionalized Diethyl(pyrrolidin-2-yl)phosphonate and Diethyl(5-oxopyrrolidin-2-yl)phosphonate
Source: Molecules. 2021 May 25;26(11):3160. doi: 10.3390/molecules26113160 (PMC8197975; doi:10.3390/molecules26113160)
Supplement: Supplementary file 1 [file molecules-26-03160-s001.zip]

Archive with 1 entries (1 files):
- molecules-1213217-supplementary.pdf
